# Supplementary material for: Data from the Human Penguin Project, a cross-national dataset testing social thermoregulation principles
Source: Sci Data. 2019 Apr 17;6:32. doi: 10.1038/s41597-019-0029-2 (PMC6470130; doi:10.1038/s41597-019-0029-2)
Supplement: Supplementary file 1 — Download metadata file [file 41597_2019_29_MOESM1_ESM.zip]

Archive with 3 entries (3 files):
- s_Hu657B_study.txt
- a_Hu657B_assay.txt
- i_Investigation.txt
