# Supplementary material for: Data from the Human Penguin Project, a cross-national dataset testing social thermoregulation principles
Source: Sci Data. 2019 Apr 17;6:32. doi: 10.1038/s41597-019-0029-2 (PMC6470130; doi:10.1038/s41597-019-0029-2)
Supplement: Supplementary file 1 — Download metadata file [file 41597_2019_29_MOESM1_ESM.zip › s_Hu657B_study.txt]

Source Name	Characteristics[organism]	Term Source REF	Term Accession Number	Characteristics[geographical location]	Term Source REF	Term Accession Number	Protocol REF	Sample Name	Factor Value[complex social integration]	Factor Value[sex]	Factor Value[distance from equator]	Factor Value[age]
University of Bamberg	Homo sapiens	NCBITaxon	NCBITaxon:9607	Germany	GAZ	GAZ:00002646	Participants	Bamberg
University of Chile	Homo sapiens	NCBITaxon	NCBITaxon:9607	Chile	GAZ	GAZ:00002825	Participants	Chile
University of Kassel	Homo sapiens	NCBITaxon	NCBITaxon:9607	Germany	GAZ	GAZ:00002646	Participants	Kassel
Middle East Technical University	Homo sapiens	NCBITaxon	NCBITaxon:9607	Turkey	GAZ	GAZ:00000558	Participants	Middle East Technical
University of Oslo	Homo sapiens	NCBITaxon	NCBITaxon:9607	Kingdom of Norway	GAZ	GAZ:00002699	Participants	Oslo
University of Oxford	Homo sapiens	NCBITaxon	NCBITaxon:9607	United Kingdom	GAZ	GAZ:00002637	Participants	Oxford
SWPS University of Social Sciences and Humanities	Homo sapiens	NCBITaxon	NCBITaxon:9607	Poland	GAZ	GAZ:00002939	Participants	SWPS
University of Lusofona	Homo sapiens	NCBITaxon	NCBITaxon:9607	Portuguese Republic	GAZ	GAZ:00002944	Participants	Lusofona
University of Belgrade	Homo sapiens	NCBITaxon	NCBITaxon:9607	Serbia	GAZ	GAZ:00002957	Participants	Belgrade
Singapore Management University	Homo sapiens	NCBITaxon	NCBITaxon:9607	Singapore	GAZ	GAZ:00003923	Participants	Singapore Management
University of Southampton	Homo sapiens	NCBITaxon	NCBITaxon:9607	United Kingdom	GAZ	GAZ:00002637	Participants	Southampton
Tsinghua University	Homo sapiens	NCBITaxon	NCBITaxon:9607	China	GAZ	GAZ:00002845	Participants	Tsinghua
University of California Santa Barbara	Homo sapiens	NCBITaxon	NCBITaxon:9607	United States of America	GAZ	GAZ:00002459	Participants	California
Virginia Commonwealth University	Homo sapiens	NCBITaxon	NCBITaxon:9607	United States of America	GAZ	GAZ:00002459	Participants	Virginia Commonwealth
University of Zurich	Homo sapiens	NCBITaxon	NCBITaxon:9607	Switzerland	GAZ	GAZ:00002941	Participants	Zurich
