# Supplementary material for: Data from the Human Penguin Project, a cross-national dataset testing social thermoregulation principles
Source: Sci Data. 2019 Apr 17;6:32. doi: 10.1038/s41597-019-0029-2 (PMC6470130; doi:10.1038/s41597-019-0029-2)
Supplement: Supplementary file 1 — Download metadata file [file 41597_2019_29_MOESM1_ESM.zip › a_Hu657B_assay.txt]

Sample Name	Protocol REF	Assay Name	Raw Data File	Comment[Data Repository]	Comment[Data Record Accession]	Comment[Data Record URI]
Bamberg	Procedure	Bamberg contribution to raw data	Data_Raw_HPP_Multi_Site_Share.csv	Open Science Framework	doi:10.17605/OSF.IO/H52D3	https://doi.org/10.17605/OSF.IO/H52D3
Chile	Procedure	Chile contribution to raw data	Data_Raw_HPP_Multi_Site_Share.csv	Open Science Framework	doi:10.17605/OSF.IO/H52D3	https://doi.org/10.17605/OSF.IO/H52D3
Kassel	Procedure	Kassel contribution to raw data	Data_Raw_HPP_Multi_Site_Share.csv	Open Science Framework	doi:10.17605/OSF.IO/H52D3	https://doi.org/10.17605/OSF.IO/H52D3
Middle East Technical	Procedure	Middle East Technical contribution to raw data	Data_Raw_HPP_Multi_Site_Share.csv	Open Science Framework	doi:10.17605/OSF.IO/H52D3	https://doi.org/10.17605/OSF.IO/H52D3
Oslo	Procedure	Oslo contribution to raw data	Data_Raw_HPP_Multi_Site_Share.csv	Open Science Framework	doi:10.17605/OSF.IO/H52D3	https://doi.org/10.17605/OSF.IO/H52D3
Oxford	Procedure	Oxford contribution to raw data	Data_Raw_HPP_Multi_Site_Share.csv	Open Science Framework	doi:10.17605/OSF.IO/H52D3	https://doi.org/10.17605/OSF.IO/H52D3
SWPS	Procedure	SWPS contribution to raw data	Data_Raw_HPP_Multi_Site_Share.csv	Open Science Framework	doi:10.17605/OSF.IO/H52D3	https://doi.org/10.17605/OSF.IO/H52D3
Lusofona	Procedure	Lusofona contribution to raw data	Data_Raw_HPP_Multi_Site_Share.csv	Open Science Framework	doi:10.17605/OSF.IO/H52D3	https://doi.org/10.17605/OSF.IO/H52D3
Belgrade	Procedure	Belgrade contribution to raw data	Data_Raw_HPP_Multi_Site_Share.csv	Open Science Framework	doi:10.17605/OSF.IO/H52D3	https://doi.org/10.17605/OSF.IO/H52D3
Singapore Management	Procedure	Singapore Management contribution to raw data	Data_Raw_HPP_Multi_Site_Share.csv	Open Science Framework	doi:10.17605/OSF.IO/H52D3	https://doi.org/10.17605/OSF.IO/H52D3
Southampton	Procedure	Southampton contribution to raw data	Data_Raw_HPP_Multi_Site_Share.csv	Open Science Framework	doi:10.17605/OSF.IO/H52D3	https://doi.org/10.17605/OSF.IO/H52D3
Tsinghua	Procedure	Tsinghua contribution to raw data	Data_Raw_HPP_Multi_Site_Share.csv	Open Science Framework	doi:10.17605/OSF.IO/H52D3	https://doi.org/10.17605/OSF.IO/H52D3
California	Procedure	California contribution to raw data	Data_Raw_HPP_Multi_Site_Share.csv	Open Science Framework	doi:10.17605/OSF.IO/H52D3	https://doi.org/10.17605/OSF.IO/H52D3
Virginia Commonwealth	Procedure	Virginia Commonwealth contribution to raw data	Data_Raw_HPP_Multi_Site_Share.csv	Open Science Framework	doi:10.17605/OSF.IO/H52D3	https://doi.org/10.17605/OSF.IO/H52D3
Zurich	Procedure	Zurich contribution to raw data	Data_Raw_HPP_Multi_Site_Share.csv	Open Science Framework	doi:10.17605/OSF.IO/H52D3	https://doi.org/10.17605/OSF.IO/H52D3
Bamberg	Procedure	Bamberg questionnaires	docx files in country-specific folders	Open Science Framework	doi:10.17605/OSF.IO/H52D3	https://doi.org/10.17605/OSF.IO/H52D3
Chile	Procedure	Chile questionnaires	docx files in country-specific folders	Open Science Framework	doi:10.17605/OSF.IO/H52D3	https://doi.org/10.17605/OSF.IO/H52D3
Kassel	Procedure	Kassel questionnaires	docx files in country-specific folders	Open Science Framework	doi:10.17605/OSF.IO/H52D3	https://doi.org/10.17605/OSF.IO/H52D3
Middle East Technical	Procedure	Middle East Technical questionnaires	docx files in country-specific folders	Open Science Framework	doi:10.17605/OSF.IO/H52D3	https://doi.org/10.17605/OSF.IO/H52D3
Oslo	Procedure	Oslo questionnaires	docx files in country-specific folders	Open Science Framework	doi:10.17605/OSF.IO/H52D3	https://doi.org/10.17605/OSF.IO/H52D3
Oxford	Procedure	Oxford questionnaires	docx files in country-specific folders	Open Science Framework	doi:10.17605/OSF.IO/H52D3	https://doi.org/10.17605/OSF.IO/H52D3
SWPS	Procedure	SWPS questionnaires	docx files in country-specific folders	Open Science Framework	doi:10.17605/OSF.IO/H52D3	https://doi.org/10.17605/OSF.IO/H52D3
Lusofona	Procedure	Lusofona questionnaires	docx files in country-specific folders	Open Science Framework	doi:10.17605/OSF.IO/H52D3	https://doi.org/10.17605/OSF.IO/H52D3
Belgrade	Procedure	Belgrade questionnaires	docx files in country-specific folders	Open Science Framework	doi:10.17605/OSF.IO/H52D3	https://doi.org/10.17605/OSF.IO/H52D3
Singapore Management	Procedure	Singapore Management questionnaires	docx files in country-specific folders	Open Science Framework	doi:10.17605/OSF.IO/H52D3	https://doi.org/10.17605/OSF.IO/H52D3
Southampton	Procedure	Southampton questionnaires	docx files in country-specific folders	Open Science Framework	doi:10.17605/OSF.IO/H52D3	https://doi.org/10.17605/OSF.IO/H52D3
Tsinghua	Procedure	Tsinghua questionnaires	docx files in country-specific folders	Open Science Framework	doi:10.17605/OSF.IO/H52D3	https://doi.org/10.17605/OSF.IO/H52D3
California	Procedure	California questionnaires	docx files in country-specific folders	Open Science Framework	doi:10.17605/OSF.IO/H52D3	https://doi.org/10.17605/OSF.IO/H52D3
Virginia Commonwealth	Procedure	Virginia Commonwealth questionnaires	docx files in country-specific folders	Open Science Framework	doi:10.17605/OSF.IO/H52D3	https://doi.org/10.17605/OSF.IO/H52D3
Zurich	Procedure	Zurich questionnaires	docx files in country-specific folders	Open Science Framework	doi:10.17605/OSF.IO/H52D3	https://doi.org/10.17605/OSF.IO/H52D3
