# Supplementary material for: Data from the Human Penguin Project, a cross-national dataset testing social thermoregulation principles
Source: Sci Data. 2019 Apr 17;6:32. doi: 10.1038/s41597-019-0029-2 (PMC6470130; doi:10.1038/s41597-019-0029-2)
Supplement: Supplementary file 1 — Download metadata file [file 41597_2019_29_MOESM1_ESM.zip › i_Investigation.txt]

# Investigation File generated for Scientific Data with Investigation File Authoring Tool version 0.1.0 on 18/03/2019 - This metadata file is CC0
ONTOLOGY SOURCE REFERENCE
Term Source Name	NCBITaxon	GAZ	ERO	NIFDYS	CLO	OBI	NCIT	NBO	EFO
Term Source File	http://data.bioontology.org/ontologies/NCBITAXON	http://data.bioontology.org/ontologies/GAZ	http://data.bioontology.org/ontologies/ERO	http://data.bioontology.org/ontologies/NIFDYS	http://data.bioontology.org/ontologies/CLO	http://data.bioontology.org/ontologies/OBI	http://data.bioontology.org/ontologies/NCIT	http://data.bioontology.org/ontologies/NBO	http://data.bioontology.org/ontologies/EFO
Term Source Version	2016AB	$Revision: 1.512 $	2013-08-02	1.5 (December, 2012)	2.1.106	2014-08-18	17.06d	2012-07-09	2.105
Term Source Description	National Center for Biotechnology Information (NCBI) Organismal Classification	Gazetteer	Eagle-I Research Resource Ontology	Neuroscience Information Framework (NIF) Dysfunction Ontlogy	Cell Line Ontology	Ontology for Biomedical Investigations	National Cancer Institute Thesaurus	Neuro Behavior Ontology	Experimental Factor Ontology
INVESTIGATION
Investigation Identifier
Investigation Title
Investigation Description
Investigation Submission Date
Investigation Public Release Date
INVESTIGATION PUBLICATIONS
Investigation PubMed ID
Investigation Publication DOI
Investigation Publication Author List
Investigation Publication Title
Investigation Publication Status
Investigation Publication Status Term Accession Number
Investigation Publication Status Term Source REF
INVESTIGATION CONTACTS
Investigation Person Last Name
Investigation Person Mid Initials
Investigation Person First Name
Investigation Person Address
Investigation Person Phone
Investigation Person Fax
Investigation Person Email
Investigation Person Affiliation
Investigation Person Roles
Investigation Person Roles Term Accession Number
Investigation Person Roles Term Source REF
STUDY
Study Identifier	10.1038/s41597-019-0029-2
Study Title	Data from the Human Penguin Project, a cross-national dataset testing social thermoregulation principles
Study Submission Date	13/11/2018
Study Public Release Date	17/04/2019
Study Description	https://www.nature.com/articles/s41597-019-0029-2
Study File Name	s_Hu657B_study.txt
Comment[Subject Keywords]	""
Comment[Manuscript Licence]	CC BY-4.0
Comment[Experimental Metadata Licence]	CC0
Comment[Supplementary Information File Name]
Comment[Supplementary Information File Type]
Comment[Supplementary Information File URL]
Comment[Data Repository]	Open Science Framework
Comment[Data Record Accession]	doi:10.17605/OSF.IO/H52D3
Comment[Data Record URI]	https://doi.org/10.17605/OSF.IO/H52D3
STUDY DESIGN DESCRIPTORS
Study Design Type	data collection and processing objective	behavioral data analysis objective
Study Design Type Term Accession Number	ERO:0100087	ERO:0100130
Study Design Type Term Source REF	ERO	ERO
STUDY PUBLICATIONS
Study PubMed ID	""	""	""
Study Publication DOI	doi:10.1525/collabra.165	doi:10.1017/S0140525X16001035 	doi:10.31234/osf.io/bm9ta
Study Publication Author List	""	""	""
Study Publication Title	ref21	ref11	""
Study Publication Status	published	published	published
Study Publication Status Term Accession Number			
Study Publication Status Term Source REF			
STUDY FACTORS
Study Factor Name	age	sex	distance from equator	complex social integration
Study Factor Type	age	sex	geographic location	Social Role
Study Factor Type Term Accession Number	PATO:0000011	PATO:0000047	GAZ:00000448	NCIT:C25199
Study Factor Type Term Source REF	NIFDYS	CLO	OBI	NCIT
STUDY ASSAYS
Study Assay Measurement Type	thermoregulation behavior
Study Assay Measurement Type Term Accession Number	NBO:0000051
Study Assay Measurement Type Term Source REF	NBO
Study Assay Technology Type	crowd-sourced data generation
Study Assay Technology Type Term Accession Number	""
Study Assay Technology Type Term Source REF	""
Study Assay Technology Platform	""
Study Assay File Name	a_Hu657B_assay.txt
STUDY PROTOCOLS
Study Protocol Name	Participants	Procedure
Study Protocol Type	selection	data transformation
Study Protocol Type Term Accession Number	OBI:0001928	OBI:0200000
Study Protocol Type Term Source REF	OBI	EFO
Study Protocol Description		
Study Protocol URI	""	""
Study Protocol Version		
Study Protocol Parameters Name	""	""
Study Protocol Parameters Name Term Accession Number	""	""
Study Protocol Parameters Name Term Source REF	""	""
Study Protocol Components Name	""	""
Study Protocol Components Type	""	""
Study Protocol Components Type Term Accession Number	""	""
Study Protocol Components Type Term Source REF	""	""
STUDY CONTACTS
Study Person Last Name	Hu	Yin	Lindenberg	Dalğar	Weissgerber	Vergara	Cairo	Čolić	Dursun	Frankowska	Hadi	Hall	Hong	Joy-Gaba	Lazarević	Lazarević	Parzuchowski	Ratner	Rothman	Sim	Simão	Song	Stojilović	Blomster	Brito	Hennecke	Jaume-Guazzini	Schubert	Schütz	Seibt	Zickfeld	IJzerman
Study Person First Name	Chuan-Peng	Ji-Xing	Siegwart	İlker	Sophia C.	Rodrigo C.	Athena H.	Marija V.	Pinar	Natalia	Rhonda	Calvin J.	Youngki	Jennifer	Dušanka	Ljiljana B.	Michal	Kyle G.	David	Samantha	Cláudia	Mengdi	Darko	Johanna K.	Rodrigo	Marie	Francisco	Thomas W.	Astrid	Beate	Janis H.	Hans
Study Person Mid Initials
Study Person Email	hcp4715@gmail.com	""	""	""	""	""	""	""	""	""	""	""	""	""	""	""	""	""	""	""	""	""	""	""	""	""	""	""	""	""	""	h.ijzerman@gmail.com
Study Person Phone
Study Person Fax
Study Person Address
Study Person Affiliation	Neuroimaging Center, Focus Program Translational Neuroscience (FTN), University Medical Center Mainz, Mainz, Germany	School of Psychology, Northwest Normal University, Lanzhou, China	Department of Sociology & Interuniversity Center for Social Science (ICS), University of Groningen, Groningen, The Netherlands	Department of Psychology, Middle East Technical University, Cankaya, Ankara, Turkey	Department of Psychology, Universität Kassel, Kassel, Germany	Biomedical Neuroscience Institute, Faculty of Medicine, Universidad de Chile, Santiago, Chile	Department of Psychology, Virginia Commonwealth University, Richmond, VA, USA	Faculty of sport and physical education, University of Belgrade, Belgrade, Serbia	Department of Psychology, Afyon Kocatepe University, Afyonkarahisar, Turkey	Center of Research on Cognition and Behavior, SWPS University of Social Sciences and Humanities, Sopot, Poland	Saïd Business School, University of Oxford, Oxford, UK	Department of Psychology, Virginia Commonwealth University, Richmond, VA, USA	Department of Psychological & Brain Sciences, University of California Santa Barbara, Santa Barbara, USA	Department of Psychology, Virginia Commonwealth University, Richmond, VA, USA	Faculty of sport and physical education, University of Belgrade, Belgrade, Serbia	Institute of Psychology and Laboratory for research of individual differences, Faculty of philosophy, University of Belgrade, Belgrade, Serbia	Center of Research on Cognition and Behavior, SWPS University of Social Sciences and Humanities, Sopot, Poland	Department of Psychological & Brain Sciences, University of California Santa Barbara, Santa Barbara, USA	Department of Psychology, Virginia Commonwealth University, Richmond, VA, USA	Nova School of Business and Economics, Universidade Nova de Lisboa, Carcavelos, Portugal	Católica Research Centre for Psychological, Family and Social Well-Being & Católica-Lisbon School of Business and Economics, Universidade Católica Portuguesa, Lisbon, Portugal	Department of Experimental and Applied Psychology, Vrije Universiteit Amsterdam, Amsterdam, The Netherlands	Department of Psychology, Faculty of Philosophy, University of Belgrade, Belgrade, Serbia	Department of Psychology, University of Oslo, Oslo, Norway	HEI-Lab/School of Psychology and Life Sciences, Lusófona University, Lisbon, Portugal	Department of Psychology, University of Siegen, Siegen, Germany	Escuela de Psicología, Facultad de Ciencias Sociales, Pontificia Universidad Católica de Chile, Santiago, Chile	Department of Psychology, University of Oslo, Oslo, Norway	Faculty of Human Sciences and Education, University of Bamberg, Bamberg, Germany	Department of Psychology, University of Oslo, Oslo, Norway	Department of Psychology, University of Oslo, Oslo, Norway	LIP/PC2S, Université Grenoble Alpes, Grenoble Alpes, France
Study Person Roles
Study Person Roles Term Accession Number
Study Person Roles Term Source REF
Comment[Study Person ORCID]	0000-0002-7503-5131	""	""	0000-0003-3121-5728	0000-0002-6441-358X	""	""	""	""	""	""	""	""	""	""	""	0000-0002-8960-0277	""	""	""	0000-0002-7723-752X	""	""	0000-0002-3157-5443	""	""	""	0000-0002-3797-4568	""	""	""	""
Comment[Funder]
Comment[FundRef ID]
Comment[Funder Term Source REF]
Comment[Grant Identifier]
